# Supplementary material for: Investigations into Salmonella Contamination in Feed Mills Producing Rations for the Broiler Industry in Great Britain
Source: Vet Sci. 2022 Jun 21;9(7):307. doi: 10.3390/vetsci9070307 (PMC9323917; doi:10.3390/vetsci9070307)
Supplement: Supplementary file 1 [file vetsci-09-00307-s001.zip]

Archive with 1 entries (1 files):
- vetsci-1716416-supplementary.pdf
